# Supplementary material for: Machine-Learning-Driven Molecular Design and Structure–Property–Performance Relationships in Pharmaceutical Chemistry
Source: Molecules. 2026 Jun 19;31(12):2162. doi: 10.3390/molecules31122162 (PMC13304929; doi:10.3390/molecules31122162)
Supplement: Supplementary file 1 [file molecules-31-02162-s001.zip]

Archive with 1 entries (1 files):
- molecules-4355455-supplementary.pdf
